# Supplementary material for: True Molecular Composites: Unusual Structure and Properties of PDMS-MQ Resin Blends
Source: Polymers (Basel). 2022 Dec 22;15(1):48. doi: 10.3390/polym15010048 (PMC9823799; doi:10.3390/polym15010048)
Supplement: Supplementary file 1 [file polymers-15-00048-s001.zip]

Archive with 1 entries (1 files):
- polymers-2067862-supplementary.pdf
